# Supplementary material for: The relationship between seasonal influenza and telephone triage for fever: A population-based study in Osaka, Japan
Source: PLoS One. 2020 Aug 6;15(8):e0236560. doi: 10.1371/journal.pone.0236560 (PMC7410252; doi:10.1371/journal.pone.0236560)
Supplement: S1 File — (ZIP) [file pone.0236560.s001.zip]

Archive with 5 entries (5 files):
- Age group/Figure 4_0-4 years old.pptx
- Age group/Figure 4_10-14 years old.pptx
- Age group/Figure 4_15-19 years old.pptx
- Age group/Figure 4_5-9 years old.pptx
- Age group/Figure 4_over20 years old.pptx
